# Supplementary material for: Factor analysis, sparse PCA, and Sum of Ranking Differences-based improvements of the Promethee-GAIA multicriteria decision support technique
Source: PLoS One. 2022 Feb 25;17(2):e0264277. doi: 10.1371/journal.pone.0264277 (PMC8880814; doi:10.1371/journal.pone.0264277)
Supplement: S1 Appendix — This file provides the description of criteria included in the analysis. (XLSX) [file pone.0264277.s001.xlsx]

## Sheet: Munka1
Name of variables	Original name of variables	Description of variables
'PO'	Population on 1 January by age, sex and NUTS 2 region	Age 1-99; sex: Total; Count
'ED2'	Population aged 25-64 by educational attainment level, sex and NUTS 2 regions (%)	ED3-8 Upper secondary, post-secondary non-tertiary and tertiary education (levels 3-8); sex:Total
'ED3'	Population aged 25-64 by educational attainment level, sex and NUTS 2 regions (%)	ED3_4 Upper secondary and post-secondary non-tertiary education (levels 3 and 4); sex:Total
'ED4'	Population aged 25-64 by educational attainment level, sex and NUTS 2 regions (%)	ED5-8 Tertiary education (levels 5-8); sex:Total
'ED5'	Population aged 30-34 by educational attainment level, sex and NUTS 2 regions (%)	ED3-8 Upper secondary, post-secondary non-tertiary and tertiary education (levels 3-8); sex:Total
'ED6'	Population aged 30-34 by educational attainment level, sex and NUTS 2 regions (%)	ED3_4 Upper secondary and post-secondary non-tertiary education (levels 3 and 4); sex:Total
'ED7'	Population aged 30-34 by educational attainment level, sex and NUTS 2 regions (%)	ED5-8 Tertiary education (levels 5-8); sex:Total
'EM1'	Employment rates of young people not in education and training by sex, educational attainment level, years since completion of highest level of education and NUTS 2 regions	ED0-2 Less than primary, primary and lower secondary education (levels 0-2); Duration: Total; Age 15-34; PC (%)
'EM3'	Employment rates of young people not in education and training by sex, educational attainment level, years since completion of highest level of education and NUTS 2 regions	ED0-2 Less than primary, primary and lower secondary education (levels 0-2);Y_GT3: over 3 years; Age 15-34; PC (%)
'EM7'	Employment rates of young people not in education and training by sex, educational attainment level, years since completion of highest level of education and NUTS 2 regions	ED0-4 Less than primary, primary, secondary and post-secondary non-tertiary education (levels 0-4); Duration: Total; Age 15-34; PC (%)
'EM9'	Employment rates of young people not in education and training by sex, educational attainment level, years since completion of highest level of education and NUTS 2 regions	ED0-4 Less than primary, primary, secondary and post-secondary non-tertiary education (levels 0-4); Y_GT3: over 3 years; Age 15-34; PC (%)
'EM10'	Employment rates of young people not in education and training by sex, educational attainment level, years since completion of highest level of education and NUTS 2 regions	ED0-4 Less than primary, primary, secondary and post-secondary non-tertiary education (levels 0-4); Y_GT3: over 5 years; Age 15-34; PC (%)
'EM12'	Employment rates of young people not in education and training by sex, educational attainment level, years since completion of highest level of education and NUTS 2 regions	ED0-4 Less than primary, primary, secondary and post-secondary non-tertiary education (levels 0-4); Y_LE3: 5 years or less; Age 15-34; PC (%)
'EM13'	Employment rates of young people not in education and training by sex, educational attainment level, years since completion of highest level of education and NUTS 2 regions	ED3-8 Upper secondary, post-secondary non-tertiary and tertiary education (levels 3-8); Duration: Total; Age 15-34; PC (%)
'EM14'	Employment rates of young people not in education and training by sex, educational attainment level, years since completion of highest level of education and NUTS 2 regions	ED3-8 Upper secondary, post-secondary non-tertiary and tertiary education (levels 3-8); Y1-3:from 1 to 3 years; Age 15-34; PC (%)
'EM15'	Employment rates of young people not in education and training by sex, educational attainment level, years since completion of highest level of education and NUTS 2 regions	ED3-8 Upper secondary, post-secondary non-tertiary and tertiary education (levels 3-8); Y_GT3: over 3 years; Age 15-34; PC (%)
'EM16'	Employment rates of young people not in education and training by sex, educational attainment level, years since completion of highest level of education and NUTS 2 regions	ED3-8 Upper secondary, post-secondary non-tertiary and tertiary education (levels 3-8); Y_GT3: over 5 years; Age 15-34; PC (%)
'EM17'	Employment rates of young people not in education and training by sex, educational attainment level, years since completion of highest level of education and NUTS 2 regions	ED3-8 Upper secondary, post-secondary non-tertiary and tertiary education (levels 3-8); Y_LE3: 3 years or less; Age 15-34; PC (%)
'EM18'	Employment rates of young people not in education and training by sex, educational attainment level, years since completion of highest level of education and NUTS 2 regions	ED3-8 Upper secondary, post-secondary non-tertiary and tertiary education (levels 3-8); Y_LE3: 5 years or less; Age 15-34; PC (%)
'EM19'	Employment rates of young people not in education and training by sex, educational attainment level, years since completion of highest level of education and NUTS 2 regions	ED3_4 Upper secondary and post-secondary non-tertiary education (levels 3 and 4); Duration: Total; Age 15-34; PC (%)
'EM21'	Employment rates of young people not in education and training by sex, educational attainment level, years since completion of highest level of education and NUTS 2 regions	ED3_4 Upper secondary and post-secondary non-tertiary education (levels 3 and 4); Y_GT3: over 3 years; Age 15-34; PC (%)
'EM22'	Employment rates of young people not in education and training by sex, educational attainment level, years since completion of highest level of education and NUTS 2 regions	ED3_4 Upper secondary and post-secondary non-tertiary education (levels 3 and 4); Y_GT3: over 5 years; Age 15-34; PC (%)
'EM24'	Employment rates of young people not in education and training by sex, educational attainment level, years since completion of highest level of education and NUTS 2 regions	ED3_4 Upper secondary and post-secondary non-tertiary education (levels 3 and 4); Y_LE3: 5 years or less; Age 15-34; PC (%)
'EM26'	Employment rates of young people not in education and training by sex, educational attainment level, years since completion of highest level of education and NUTS 2 regions	ED5-8 Tertiary education (levels 5-8); Y_GT3: over 3 years; Age 15-34; PC (%)
'EM27'	Employment rates of young people not in education and training by sex, educational attainment level, years since completion of highest level of education and NUTS 2 regions	ED5-8 Tertiary education (levels 5-8); Y_GT3: over 5 years; Age 15-34; PC (%)
'EM29'	Employment rates of young people not in education and training by sex, educational attainment level, years since completion of highest level of education and NUTS 2 regions	ED5-8 Tertiary education (levels 5-8); Y_LE3: 5 years or less; Age 15-34; PC (%)
'EM30'	Employment rates of young people not in education and training by sex, educational attainment level, years since completion of highest level of education and NUTS 2 regions	ED Total; Duration: Total; Age 15-34; PC (%)
'EM31'	Employment rates of young people not in education and training by sex, educational attainment level, years since completion of highest level of education and NUTS 2 regions	ED Total; Y1-3 : from 1 to 3 years; Age 15-34; PC (%)
'EM32'	Employment rates of young people not in education and training by sex, educational attainment level, years since completion of highest level of education and NUTS 2 regions	ED Total; Y_GT3: over 3 years; Age 15-34; PC (%)
'EM33'	Employment rates of young people not in education and training by sex, educational attainment level, years since completion of highest level of education and NUTS 2 regions	ED Total; Y_GT3: over 5 years; Age 15-34; PC (%)
'EM34'	Employment rates of young people not in education and training by sex, educational attainment level, years since completion of highest level of education and NUTS 2 regions	ED Total; Y_LE3: 3 years or less;Age 15-34; PC (%)
'EM35'	Employment rates of young people not in education and training by sex, educational attainment level, years since completion of highest level of education and NUTS 2 regions	ED Total; Y_LE3: 5 years or less; Age 15-34; PC (%)
'ER1'	Number of students participating in mobility programmes
'ER2'	Number of students participating in mobility programmes
'GR1'	Number of graduates in Natural sciences, Mathematics and Statistics (BSc, MSc, PhD)
'GR2'	Number of graduates in Information and Communication Technologies (BSc, MSc, PhD)
'GR3'	Number of graduates in Engineering, Manufacturing and Construction (BSc, MSc, PhD)
'HS1'	Human Resources in Science and Technology by category and NUTS 2 regions	HRSTC- Persons with tertiary education (ISCED) and employed in science and technology; PC_POP - Percentage of total population
'HS2'	Human Resources in Science and Technology by category and NUTS 2 regions	HRSTC- Persons with tertiary education (ISCED) and employed in science and technology; THS - Thousand
'HS3'	Human Resources in Science and Technology by category and NUTS 2 regions	HRSTE- Persons with tertiary education (ISCED); PC_POP - Percentage of total population
'HS4'	Human Resources in Science and Technology by category and NUTS 2 regions	HRSTE- Persons with tertiary education (ISCED); THS- Thousand
'HS5'	Human Resources in Science and Technology by category and NUTS 2 regions	HRSTO- Persons employed in science and technology; PC_POP - Percentage of total population
'HS6'	Human Resources in Science and Technology by category and NUTS 2 regions	HRSTO- Persons employed in science and technology; THS - Thousand
'HS7'	Human Resources in Science and Technology by category and NUTS 2 regions	HRST- Persons with tertiary education (ISCED) and/or employed in science and technology; PC_POP - Percentage of total population
'HS8'	Human Resources in Science and Technology by category and NUTS 2 regions	HRST- Persons with tertiary education (ISCED) and/or employed in science and technology; THS - Thousand
'HS9'	Human Resources in Science and Technology by category and NUTS 2 regions	SE- Scientists and engineers; PC_POP - Percentage of total population
'HS10'	Human Resources in Science and Technology by category and NUTS 2 regions	SE- Scientists and engineers; THS - Thousand
'HT1'	Employment in technology and knowledge-intensive sectors by NUTS 2 regions and sex (from 2008 onwards, NACE Rev. 2)	C_HTC_MH- High and medium high-technology manufacturing; PC_EMP - Percentage of total employment; sex: Total
'HT3'	Employment in technology and knowledge-intensive sectors by NUTS 2 regions and sex (from 2008 onwards, NACE Rev. 2)	C_LTC-_M Medium low-technology manufacturing; PC_EMP - Percentage of total employment; sex: Total
'HT4'	Employment in technology and knowledge-intensive sectors by NUTS 2 regions and sex (from 2008 onwards, NACE Rev. 2)	HTC -High-technology sectors (high-technology manufacturing and knowledge-intensive high-technology services); PC_EMP - Percentage of total employment; sex: Total
'HT5'	Employment in technology and knowledge-intensive sectors by NUTS 2 regions and sex (from 2008 onwards, NACE Rev. 2)	KIS_HTC- Knowledge-intensive high-technology services; PC_EMP - Percentage of total employment; sex: Total
'HT6'	Employment in technology and knowledge-intensive sectors by NUTS 2 regions and sex (from 2008 onwards, NACE Rev. 2)	KIS- Total knowledge-intensive services; PC_EMP - Percentage of total employment; sex: Total
'HT7'	Employment in technology and knowledge-intensive sectors by NUTS 2 regions and sex (from 2008 onwards, NACE Rev. 2)	M- Professional, scientific and technical activities; PC_EMP - Percentage of total employment; sex: Total
'HT8'	Employment in technology and knowledge-intensive sectors by NUTS 2 regions and sex (from 2008 onwards, NACE Rev. 2)	P- Education; PC_EMP - Percentage of total employment; sex: Total
'PP'	Number of publications (at least two I4.0-related topic included	Industrial engineering, Operations management, Process engineering, Transport engineering, Operations research, Simulation, Knowledge management, Control theory, Telecommunications, Mechanical engineering, Computer engineering, Software engineering, Manufacturing engineering, Machine learning, Data mining, Mathematical optimization, Control engineering, Regional science, Embedded system, Artifici…
'PT'	Number of patent applications in the relevant field by regions	Additive manufacturing technology, Nanotechnology, Machines or engines in general; Engine plants in general; Steam engines, Controlling; Regulating, Computing; Calculating, Counting, Signaling, Information and communication technology (ICT) specially adapted for specific application fields
'GRC'	Number of research-related institutions
'GT1'	The tone of 'competitive industries' related news
'GT2'	The tone of 'education skills development and labour market' related news
'GT3'	The tone of 'employability skills and jobs' related news
'GT4'	The tone of 'industry policy' related news
'GT5'	The tone of 'jobs' related news
'GT6'	The tone of 'manufacturing' related news
'GC1'	Number of news in 'competitive industries'
'GC2'	Number of news in 'education skills development and labour market'
'GC3'	Number of news in 'employability skills and jobs'
'GC4'	Number of news in 'industry policy'
'GC5'	Number of news in 'jobs'
'GC6'	Number of news in 'manufacturing'
